# Supplementary material for: Occurrence and Distribution of Per- and Polyfluoroalkyl Substances from Multi-Industry Sources to Water, Sediments and Plants along Nairobi River Basin, Kenya
Source: Int J Environ Res Public Health. 2022 Jul 23;19(15):8980. doi: 10.3390/ijerph19158980 (PMC9331875; doi:10.3390/ijerph19158980)
Supplement: Supplementary file 1 [file ijerph-19-08980-s001.zip]

Archive with 1 entries (1 files):
- ijerph-1804595-supplementary.pdf
